# Supplementary material for: How Is Endodontics Taught in Italy? A Survey of Italian Dental Schools
Source: J Clin Med. 2022 Dec 2;11(23):7190. doi: 10.3390/jcm11237190 (PMC9738303; doi:10.3390/jcm11237190)
Supplement: Supplementary file 1 [file jcm-11-07190-s001.zip]

Archive with 1 entries (1 files):
- jcm-2057860-supplementary.pdf
